# Supplementary material for: PathDIP 5: improving coverage and making enrichment analysis more biologically meaningful
Source: Nucleic Acids Res. 2023 Nov 22;52(D1):D663–71. doi: 10.1093/nar/gkad1027 (PMC10767947; doi:10.1093/nar/gkad1027)
Supplement: gkad1027_Supplemental_Files [file gkad1027_supplemental_files.zip]

Archive with 4 entries (4 files):
- Supplement table 2.pdf
- Supplementary Figure 1.pdf
- Supplementary Table 1new.pdf
- Table S2 legends.docx
